# Supplementary material for: Antimicrobial Indole-3-Carboxamido-Polyamine Conjugates Target Bacterial Membranes and Are Antibiotic Potentiators
Source: Biomolecules. 2024 Feb 22;14(3):261. doi: 10.3390/biom14030261 (PMC10967822; doi:10.3390/biom14030261)
Supplement: Supplementary file 1 [file biomolecules-14-00261-s001.zip]

Archive with 2 entries (2 files):
- supplemetary File S1.pdf
- supplemetary-Figures.pdf
